# Supplementary material for: Escherichia coli Nissle 1917 Enhances Efficacy of Oral Attenuated Human Rotavirus Vaccine in a Gnotobiotic Piglet Model
Source: Vaccines (Basel). 2022 Jan 6;10(1):83. doi: 10.3390/vaccines10010083 (PMC8779073; doi:10.3390/vaccines10010083)
Supplement: Supplementary file 1 [file vaccines-10-00083-s001.zip]

Archive with 1 entries (1 files):
- vaccines-1523374-supplementary.pptx
